# Supplementary material for: Investigating responses to object-labels in the domestic dog (Canis familiaris)
Source: Sci Rep. 2023 Feb 23;13:3150. doi: 10.1038/s41598-023-30201-1 (PMC9950079; doi:10.1038/s41598-023-30201-1)
Supplement: Supplementary file 1 — Supplementary Information 1. [file 41598_2023_30201_MOESM1_ESM.csv]

ID	Sessions	Panel	Look/Fetch	Trial	ObjBiasIndex	SideBiasIndex	OBJ ASKED	OBJ LOOK BEFORE	FIRST OBJ LOOK/APPROACH	D LOOK A	D LOOK B	SIDE LOOK/APPROACH	FIRST OBJ GRAB	OBJ FETCH	LOOK O?
Zadar	1	1	F	1	0,3333333333	0	B	B	B	0	0	R	B	B	0
Zadar	1	1	F	2	0,3333333333	0	A	B	B	0	0	R	B	B	0
Zadar	1	1	F	3	0,3333333333	0	B	B	B	0	0	L	B	B	0
Zadar	1	1	F	4	0,3333333333	0	A	0	B	0	0	L	B	A	0
Zadar	1	1	F	5	0,3333333333	0	A	0	B	0	0	R	A	A	0
Zadar	1	1	F	6	0,3333333333	0	B	0	A	0	0	L	A	B	0
Zadar	2	0	L	1	0,3333333333	0,6666666667	B	B	B	0.00	1.80	R	0	0	0
Zadar	2	0	L	2	0,3333333333	0,6666666667	B	B	B	0.00	2.00	R	0	0	0
Zadar	2	0	L	3	0,3333333333	0,6666666667	A	0	A	1.200	0.20	R	0	0	0
Zadar	2	0	L	4	0,3333333333	0,6666666667	A	A	A	2.00	0.00	R	0	0	0
Zadar	2	0	L	5	0,3333333333	0,6666666667	B	0	B	0.00	1.40	L	0	0	0
Zadar	2	0	L	6	0,3333333333	0,6666666667	A	B	B	0.60	0.40	R	0	0	0
Zadar	3	0	F	1	0,6666666667	0	B	A	B	0	0	R	B	B	0
Zadar	3	0	F	2	0,6666666667	0	A	A	B	0	0	R	B	B	0
Zadar	3	0	F	3	0,6666666667	0	B	A	B	0	0	L	B	B	0
Zadar	3	0	F	4	0,6666666667	0	A	0	B	0	0	L	B	B	0
Zadar	3	0	F	5	0,6666666667	0	A	A	A	0	0	L	A	A	0
Zadar	3	0	F	6	0,6666666667	0	B	A	B	0	0	R	B	B	0
Zadar	4	1	L	1	0,3333333333	0,3333333333	B	A	A	2.00	0.00	L	0	0	0
Zadar	4	1	L	2	0,3333333333	0,3333333333	B	B	B	0.00	2.00	R	0	0	0
Zadar	4	1	L	3	0,3333333333	0,3333333333	A	0	A	1.80	0.00	L	0	0	0
Zadar	4	1	L	4	0,3333333333	0,3333333333	A	0	B	1.00	0.40	R	0	0	0
Zadar	4	1	L	5	0,3333333333	0,3333333333	B	0	A	1.200	0.00	R	0	0	0
Zadar	4	1	L	6	0,3333333333	0,3333333333	A	0	A	1.00	0.00	R	0	0	0
Barack	1	0	F	1	0,6666666667	0	B	B	B	0	0	R	B	B	1
Barack	1	0	F	2	0,6666666667	0	A	0	B	0	0	L	A	A	1
Barack	1	0	F	3	0,6666666667	0	B	0	A	0	0	R	A	A	1
Barack	1	0	F	4	0,6666666667	0	A	0	A	0	0	R	A	A	0
Barack	1	0	F	5	0,6666666667	0	A	A	A	0	0	L	A	A	1
Barack	1	0	F	6	0,6666666667	0	B	0	A	0	0	L	A	A	0
Barack	2	1	L	1	0,2	0,6	B	0	B	0	0.40	R	0	0	0
Barack	2	1	L	2	0,2	0,6	B	B	A	1.00	0.00	L	0	0	0
Barack	2	1	L	3	0,2	0,6	A	0	B	0.00	0.80	R	0	0	1
Barack	2	1	L	5	0,2	0,6	B	0	A	0.60	0.00	R	0	0	1
Barack	2	1	L	6	0,2	0,6	A	0	A	1.00	0.00	R	0	0	0
Barack	3	1	F	1	1	0,3333333333	B	B	A	0	0	L	A	A	0
Barack	3	1	F	2	1	0,3333333333	A	A	A	0	0	L	A	A	0
Barack	3	1	F	3	1	0,3333333333	B	0	A	0	0	R	A	A	1
Barack	3	1	F	4	1	0,3333333333	A	B	A	0	0	R	A	A	1
Barack	3	1	F	5	1	0,3333333333	A	B	A	0	0	L	A	A	1
Barack	3	1	F	6	1	0,3333333333	B	0	A	0	0	L	A	A	1
Barack	4	0	L	1	0,6666666667	0,6666666667	B	0	A	0.40	0.40	0	0	0	1
Barack	4	0	L	2	0,6666666667	0,6666666667	B	A	A	1.40	0.00	L	0	0	0
Barack	4	0	L	3	0,6666666667	0,6666666667	A	A	A	0.60	0.00	L	0	0	1
Barack	4	0	L	4	0,6666666667	0,6666666667	A	A	A	2.00	0.00	L	0	0	0
Barack	4	0	L	5	0,6666666667	0,6666666667	B	B	A	1.40	0.20	R	0	0	0
Barack	4	0	L	6	0,6666666667	0,6666666667	A	B	B	0.00	0.40	L	0	0	0
Bilbo	1	1	L	1	0,6666666667	0,3333333333	A	0	A	1.60	0.00	L	0	0	1
Bilbo	1	1	L	2	0,6666666667	0,3333333333	B	0	A	1.60	0.00	L	0	0	1
Bilbo	1	1	L	3	0,6666666667	0,3333333333	B	0	A	0.80	0.20	R	0	0	1
Bilbo	1	1	L	4	0,6666666667	0,3333333333	A	A	A	1.40	0.00	R	0	0	1
Bilbo	1	1	L	5	0,6666666667	0,3333333333	A	0	B	1.200	0.40	L	0	0	1
Bilbo	1	1	L	6	0,6666666667	0,3333333333	B	A	A	2.00	0.00	L	0	0	0
Bilbo	2	0	F	1	0,6666666667	0	B	0	A	0	0	L	A	A	0
Bilbo	2	0	F	2	0,6666666667	0	B	0	B	0	0	R	B	B	1
Bilbo	2	0	F	3	0,6666666667	0	A	0	A	0	0	L	A	A	0
Bilbo	2	0	F	4	0,6666666667	0	A	0	A	0	0	L	A	A	0
Bilbo	2	0	F	5	0,6666666667	0	B	0	A	0	0	R	A	A	0
Bilbo	2	0	F	6	0,6666666667	0	A	0	A	0	0	R	A	A	0
Bilbo	3	0	L	1	1	0,3333333333	B	0	A	0.20	0.00	L	0	0	1
Bilbo	3	0	L	2	1	0,3333333333	A	0	A	0.40	0.00	L	0	0	1
Bilbo	3	0	L	3	1	0,3333333333	B	0	A	1.00	0.40	R	0	0	1
Bilbo	3	0	L	4	1	0,3333333333	A	0	A	0.60	0.00	R	0	0	1
Bilbo	3	0	L	5	1	0,3333333333	A	0	A	0.80	0.00	L	0	0	1
Bilbo	3	0	L	6	1	0,3333333333	B	0	A	1.80	0.00	L	0	0	1
Bilbo	4	1	F	1	1	0,3333333333	B	0	A	0	0	L	A	A	1
Bilbo	4	1	F	2	1	0,3333333333	B	0	A	0	0	L	A	A	1
Bilbo	4	1	F	3	1	0,3333333333	A	0	A	0	0	L	A	A	1
Bilbo	4	1	F	4	1	0,3333333333	A	0	A	0	0	L	A	A	1
Bilbo	4	1	F	5	1	0,3333333333	B	0	A	0	0	R	A	A	0
Bilbo	4	1	F	6	1	0,3333333333	A	0	A	0	0	R	A	A	0
Walter	1	1	L	1	0	0,3333333333	B	0	B	0.10	0.40	R	0	0	0
Walter	1	1	L	2	0	0,3333333333	A	A	A	1.60	0.00	L	0	0	0
Walter	1	1	L	3	0	0,3333333333	B	B	B	0.20	1.200	L	0	0	0
Walter	1	1	L	4	0	0,3333333333	A	B	A	1.40	0.10	R	0	0	0
Walter	1	1	L	5	0	0,3333333333	A	A	A	1.80	0.00	L	0	0	0
Walter	1	1	L	6	0	0,3333333333	B	A	B	0.00	1.40	R	0	0	0
Walter	2	0	F	1	0,3333333333	1	B	A	A	0	0	L	A	A	0
Walter	2	0	F	2	0,3333333333	1	B	A	A	0	0	L	A	A	0
Walter	2	0	F	3	0,3333333333	1	A	A	A	0	0	L	A	A	0
Walter	2	0	F	4	0,3333333333	1	A	0	A	0	0	L	A	A	0
Walter	2	0	F	5	0,3333333333	1	B	0	B	0	0	L	B	B	0
Walter	2	0	F	6	0,3333333333	1	A	B	B	0	0	L	B	B	0
Walter	3	0	L	1	0,3333333333	0,3333333333	B	A	B	0.00	0.40	R	0	0	0
Walter	3	0	L	2	0,3333333333	0,3333333333	A	0	A	1.60	0.00	L	0	0	0
Walter	3	0	L	3	0,3333333333	0,3333333333	B	B	A	1.40	0.00	R	0	0	0
Walter	3	0	L	4	0,3333333333	0,3333333333	A	0	B	0.00	2.00	L	0	0	0
Walter	3	0	L	5	0,3333333333	0,3333333333	A	A	B	0.10	1.00	R	0	0	0
Walter	3	0	L	6	0,3333333333	0,3333333333	B	A	B	0.00	1.60	R	0	0	0
Walter	4	1	F	1	0	0,6666666667	B	A	A	0	0	L	A	A	0
Walter	4	1	F	2	0	0,6666666667	B	A	B	0	0	R	B	B	0
Walter	4	1	F	3	0	0,6666666667	A	A	A	0	0	L	A	A	0
Walter	4	1	F	4	0	0,6666666667	A	A	A	0	0	L	A	A	0
Walter	4	1	F	5	0	0,6666666667	B	B	B	0	0	L	B	B	0
Walter	4	1	F	6	0	0,6666666667	A	B	B	0	0	L	B	B	0
Borisz	1	0	L	1	0	0,3333333333	B	0	B	0.20	1.00	R	0	0	1
Borisz	1	0	L	2	0	0,3333333333	A	0	B	0.20	0.40	L	0	0	1
Borisz	1	0	L	3	0	0,3333333333	B	0	B	0.00	0.60	L	0	0	1
Borisz	1	0	L	4	0	0,3333333333	A	0	A	0.80	0.00	R	0	0	0
Borisz	1	0	L	5	0	0,3333333333	B	0	A	0.60	0.60	0	0	0	0
Borisz	1	0	L	6	0	0,3333333333	A	0	A	1.200	0.00	L	0	0	0
Borisz	2	1	F	1	0	0,3333333333	B	0	B	0	0	R	B	B	1
Borisz	2	1	F	2	0	0,3333333333	B	0	B	0	0	R	B	B	1
Borisz	2	1	F	3	0	0,3333333333	A	B	B	0	0	R	B	A	1
Borisz	2	1	F	4	0	0,3333333333	A	0	A	0	0	L	A	A	0
Borisz	2	1	F	5	0	0,3333333333	B	A	A	0	0	R	B	B	1
Borisz	2	1	F	6	0	0,3333333333	A	0	B	0	0	L	A	A	1
Borisz	3	1	L	1	0,3333333333	0,3333333333	B	0	B	0.00	1.40	R	0	0	0
Borisz	3	1	L	2	0,3333333333	0,3333333333	A	0	A	0.80	0.00	L	0	0	1
Borisz	3	1	L	3	0,3333333333	0,3333333333	B	0	B	0.20	0.40	L	0	0	0
Borisz	3	1	L	4	0,3333333333	0,3333333333	A	0	A	0.60	0.00	R	0	0	1
Borisz	3	1	L	5	0,3333333333	0,3333333333	A	0	B	0.00	0.40	R	0	0	0
Borisz	3	1	L	6	0,3333333333	0,3333333333	B	A	B	0.00	0.60	R	0	0	0
Borisz	4	0	F	1	0,6666666667	0,6666666667	B	0	A	0	0	L	0	0	3
Borisz	4	0	F	2	0,6666666667	0,6666666667	B	0	B	0	0	R	B	B	2
Borisz	4	0	F	3	0,6666666667	0,6666666667	A	0	A	0	0	L	A	A	1
Borisz	4	0	F	4	0,6666666667	0,6666666667	A	0	A	0	0	L	0	0	2
Borisz	4	0	F	5	0,6666666667	0,6666666667	B	0	B	0	0	L	0	0	2
Borisz	4	0	F	6	0,6666666667	0,6666666667	A	0	B	0	0	L	0	0	1
Zsombek	1	1	F	1	1	0,3333333333	B	A	B	0	0	R	B	B	1
Zsombek	1	1	F	2	1	0,3333333333	A	B	B	0	0	R	B	B	1
Zsombek	1	1	F	3	1	0,3333333333	B	A	B	0	0	L	B	B	1
Zsombek	1	1	F	4	1	0,3333333333	A	B	B	0	0	L	B	B	0
Zsombek	1	1	F	5	1	0,3333333333	A	0	B	0	0	R	B	B	1
Zsombek	1	1	F	6	1	0,3333333333	B	B	B	0	0	R	B	B	1
Zsombek	2	0	L	2	1	0,2	B	0	B	0.00	1.80	R	0	0	1
Zsombek	2	0	L	3	1	0,2	A	0	B	0.00	1.60	R	0	0	1
Zsombek	2	0	L	4	1	0,2	A	B	B	0.00	1.200	R	0	0	0
Zsombek	2	0	L	5	1	0,2	B	B	B	0.00	1.00	L	0	0	1
Zsombek	2	0	L	6	1	0,2	A	0	B	0.00	0.60	L	0	0	1
Zsombek	3	0	F	1	1	0,3333333333	B	0	B	0	0	R	B	B	1
Zsombek	3	0	F	2	1	0,3333333333	A	0	B	0	0	R	B	B	1
Zsombek	3	0	F	3	1	0,3333333333	B	0	B	0	0	L	B	B	1
Zsombek	3	0	F	4	1	0,3333333333	A	0	B	0	0	L	B	B	1
Zsombek	3	0	F	5	1	0,3333333333	A	0	B	0	0	R	B	B	1
Zsombek	3	0	F	6	1	0,3333333333	B	0	B	0	0	R	B	B	1
Zsombek	4	1	L	1	1	0	B	0	B	0.00	1.60	R	0	0	0
Zsombek	4	1	L	2	1	0	B	0	B	0.00	1.60	R	0	0	0
Zsombek	4	1	L	3	1	0	A	0	B	0.00	1.60	0	0	0	1
Zsombek	4	1	L	4	1	0	A	B	B	0.00	2.00	R	0	0	0
Zsombek	4	1	L	5	1	0	B	0	B	0.00	1.40	L	0	0	0
Zsombek	4	1	L	6	1	0	A	B	B	0.00	2.00	L	0	0	0
Oslo	1	0	F	1	0,6666666667	0,3333333333	B	0	B	0	0	R	B	B	0
Oslo	1	0	F	2	0,6666666667	0,3333333333	A	B	B	0	0	R	B	A	0
Oslo	1	0	F	3	0,6666666667	0,3333333333	B	0	A	0	0	R	A	A	1
Oslo	1	0	F	4	0,6666666667	0,3333333333	A	A	A	0	0	R	A	A	1
Oslo	1	0	F	5	0,6666666667	0,3333333333	A	0	A	0	0	L	A	A	1
Oslo	1	0	F	6	0,6666666667	0,3333333333	B	0	A	0	0	L	A	A	1
Oslo	2	1	L	2	0,2	0,2	B	B	B	0.2	1.4	R	0	0	0
Oslo	2	1	L	3	0,2	0,2	A	0	B	0	0.4	R	0	0	0
Oslo	2	1	L	4	0,2	0,2	A	0	A	1.200	0	L	0	0	1
Oslo	2	1	L	5	0,2	0,2	B	B	B	0	1.40	L	0	0	0
Oslo	2	1	L	6	0,2	0,2	A	0	A	1	0	R	0	0	1
Oslo	3	1	F	1	0,6666666667	0,6666666667	B	0	B	0	0	R	B	B	1
Oslo	3	1	F	2	0,6666666667	0,6666666667	A	B	B	0	0	R	B	A	0
Oslo	3	1	F	3	0,6666666667	0,6666666667	B	0	B	0	0	R	A	A	1
Oslo	3	1	F	4	0,6666666667	0,6666666667	A	A	A	0	0	R	A	A	0
Oslo	3	1	F	5	0,6666666667	0,6666666667	A	0	A	0	0	R	A	A	1
Oslo	3	1	F	6	0,6666666667	0,6666666667	B	0	A	0	0	L	A	A	1
Oslo	4	0	L	1	0,6666666667	0	B	0	A	0.40	0.2	L	0	0	1
Oslo	4	0	L	2	0,6666666667	0	B	B	B	0	2	R	0	0	0
Oslo	4	0	L	3	0,6666666667	0	A	0	A	0.2	0	L	0	0	0
Oslo	4	0	L	4	0,6666666667	0	A	0	A	0.2	0.2	0	0	0	1
Oslo	4	0	L	5	0,6666666667	0	B	0	A	1.8	0	R	0	0	0
Oslo	4	0	L	6	0,6666666667	0	A	0	A	1.0	0	R	0	0	0
Ezra	1	1	L	1	0,2	0,2	B	A	A	2.0	0	L	0	0	1
Ezra	1	1	L	2	0,2	0,2	A	0	A	1.80	0	L	0	0	1
Ezra	1	1	L	4	0,2	0,2	A	0	A	1.6	0	R	0	0	1
Ezra	1	1	L	5	0,2	0,2	A	0	B	0	0.20	R	0	0	1
Ezra	1	1	L	6	0,2	0,2	B	0	B	0.60	0.20	L	0	0	1
Ezra	2	0	F	1	0,3333333333	0	B	0	A	0	0	L	A	A	3
Ezra	2	0	F	2	0,3333333333	0	B	0	B	0	0	R	B	B	1
Ezra	2	0	F	3	0,3333333333	0	A	0	A	0	0	L	A	A	1
Ezra	2	0	F	4	0,3333333333	0	A	0	B	0	0	R	A	A	2
Ezra	2	0	F	5	0,3333333333	0	B	0	B	0	0	L	B	B	1
Ezra	2	0	F	6	0,3333333333	0	A	0	A	0	0	R	A	A	1
Ezra	3	0	L	1	0	0,3333333333	B	0	A	0.8	0	L	0	0	1
Ezra	3	0	L	2	0	0,3333333333	A	A	A	1.2	0	L	0	0	0
Ezra	3	0	L	3	0	0,3333333333	B	B	B	1.4	0.4	R	0	0	0
Ezra	3	0	L	4	0	0,3333333333	A	0	A	0.6	0	R	0	0	2
Ezra	3	0	L	5	0	0,3333333333	A	0	B	0.6	0.4	R	0	0	1
Ezra	3	0	L	6	0	0,3333333333	B	0	B	0	0.2	R	0	0	1
Ezra	4	1	F	1	0,6666666667	0	B	0	A	0	0	L	A	A	2
Ezra	4	1	F	2	0,6666666667	0	B	0	A	0	0	L	A	A	1
Ezra	4	1	F	3	0,6666666667	0	A	0	B	0	0	R	B	B	2
Ezra	4	1	F	4	0,6666666667	0	A	A	A	0	0	L	A	A	1
Ezra	4	1	F	5	0,6666666667	0	B	0	A	0	0	R	A	A	1
Ezra	4	1	F	6	0,6666666667	0	A	A	A	0	0	R	A	A	1
Lena	1	1	F	1	0,3333333333	0,6666666667	B	A	A	0	0	L	A	A	0
Lena	1	1	F	2	0,3333333333	0,6666666667	A	B	B	0	0	R	B	A	0
Lena	1	1	F	3	0,3333333333	0,6666666667	B	A	A	0	0	R	A	B	2
Lena	1	1	F	4	0,3333333333	0,6666666667	A	A	A	0	0	R	B	B	1
Lena	1	1	F	5	0,3333333333	0,6666666667	A	B	B	0	0	R	B	B	0
Lena	1	1	F	6	0,3333333333	0,6666666667	B	B	B	0	0	R	B	B	0
Lena	2	1	L	1	0,6666666667	0,6666666667	B	B	B	0	1.00	R	0	0	0
Lena	2	1	L	2	0,6666666667	0,6666666667	B	B	B	0	0.60	R	0	0	0
Lena	2	1	L	3	0,6666666667	0,6666666667	A	B	B	0	0.20	R	0	0	0
Lena	2	1	L	4	0,6666666667	0,6666666667	A	B	B	0	0.20	R	0	0	1
Lena	2	1	L	5	0,6666666667	0,6666666667	B	0	B	0	0.60	L	0	0	1
Lena	2	1	L	6	0,6666666667	0,6666666667	A	0	A	0.20	0	R	0	0	0
Lena	3	0	L	1	0,2	0,2	B	0	B	0	0.40	R	0	0	1
Lena	3	0	L	2	0,2	0,2	A	A	B	0	1.800	R	0	0	0
Lena	3	0	L	3	0,2	0,2	B	0	B	0.10	0.20	L	0	0	1
Lena	3	0	L	5	0,2	0,2	A	0	A	0.80	0.10	L	0	0	1
Lena	3	0	L	6	0,2	0,2	B	B	A	0.80	0	L	0	0	0
Lena	4	0	F	1	1	0	B	0	A	0	0	L	A	A	1
Lena	4	0	F	2	1	0	B	0	B	0	0	R	B	A	1
Lena	4	0	F	3	1	0	A	0	A	0	0	L	A	A	1
Lena	4	0	F	4	1	0	A	0	A	0	0	L	A	A	1
Lena	4	0	F	5	1	0	B	A	A	0	0	R	A	A	0
Lena	4	0	F	6	1	0	A	0	A	0	0	R	A	A	1
Roy	1	0	F	1	0,6666666667	0	B	0	B	0	0	R	B	A	0
Roy	1	0	F	2	0,6666666667	0	A	0	B	0	0	R	B	A	0
Roy	1	0	F	3	0,6666666667	0	B	0	B	0	0	L	B	B	0
Roy	1	0	F	4	0,6666666667	0	A	0	A	0	0	R	A	A	0
Roy	1	0	F	5	0,6666666667	0	A	0	A	0	0	L	A	A	0
Roy	1	0	F	6	0,6666666667	0	B	0	A	0	0	L	A	A	0
Roy	2	1	L	1	0,6666666667	0,6666666667	B	0	B	0	0.40	R	0	0	0
Roy	2	1	L	2	0,6666666667	0,6666666667	B	0	B	0	1.40	R	0	0	0
Roy	2	1	L	3	0,6666666667	0,6666666667	A	A	B	0	0.80	R	0	0	0
Roy	2	1	L	4	0,6666666667	0,6666666667	A	0	B	0	0.60	R	0	0	0
Roy	2	1	L	5	0,6666666667	0,6666666667	B	A	B	0	1.200	L	0	0	1
Roy	2	1	L	6	0,6666666667	0,6666666667	A	0	A	1.00	0.60	R	0	0	0
Roy	3	1	F	1	0	0,6666666667	B	0	B	0	0	R	B	B	0
Roy	3	1	F	2	0	0,6666666667	A	0	B	0	0	R	B	B	0
Roy	3	1	F	3	0	0,6666666667	B	0	A	0	0	R	A	A	0
Roy	3	1	F	4	0	0,6666666667	A	0	A	0	0	R	A	A	0
Roy	3	1	F	5	0	0,6666666667	A	0	A	0	0	L	A	A	1
Roy	3	1	F	6	0	0,6666666667	B	0	B	0	0	R	B	B	0
Roy	4	0	L	1	1	0,2	B	0	B	0	0.80	R	0	0	0
Roy	4	0	L	3	1	0,2	A	0	B	0	1.40	R	0	0	0
Roy	4	0	L	4	1	0,2	A	0	B	0	0.40	R	0	0	1
Roy	4	0	L	5	1	0,2	B	0	B	0	0.60	L	0	0	1
Roy	4	0	L	6	1	0,2	A	0	B	0.60	0.60	0	0	0	1
Donci	1	1	F	1	0,3333333333	0	B	0	B	0	0	R	B	B	0
Donci	1	1	F	2	0,3333333333	0	A	0	A	0	0	L	B	B	0
Donci	1	1	F	3	0,3333333333	0	B	A	A	0	0	R	A	B	0
Donci	1	1	F	4	0,3333333333	0	A	0	B	0	0	L	B	A	0
Donci	1	1	F	5	0,3333333333	0	A	0	B	0	0	R	B	A	0
Donci	1	1	F	6	0,3333333333	0	B	0	A	0	0	L	B	B	0
Donci	2	0	L	1	0,3333333333	0	B	0	B	0	0.40	R	0	0	0
Donci	2	0	L	2	0,3333333333	0	B	0	B	0	0.40	R	0	0	0
Donci	2	0	L	3	0,3333333333	0	A	A	A	1.00	0.60	L	0	0	0
Donci	2	0	L	4	0,3333333333	0	A	0	A	0.40	0	L	0	0	0
Donci	2	0	L	5	0,3333333333	0	B	0	B	0	1.80	L	0	0	0
Donci	2	0	L	6	0,3333333333	0	A	0	B	0.60	0.4	R	0	0	0
Donci	3	0	F	1	0,6666666667	0,3333333333	B	A	B	0	0	R	A	A	0
Donci	3	0	F	2	0,6666666667	0,3333333333	A	A	A	0	0	L	A	A	0
Donci	3	0	F	3	0,6666666667	0,3333333333	B	0	B	0	0	R	A	B	0
Donci	3	0	F	4	0,6666666667	0,3333333333	A	0	B	0	0	L	B	A	0
Donci	3	0	F	5	0,6666666667	0,3333333333	A	A	A	0	0	L	A	A	0
Donci	3	0	F	6	0,6666666667	0,3333333333	B	0	A	0	0	L	B	A	0
Donci	4	1	L	1	0,3333333333	0,6666666667	B	0	A	0.40	1.00	R	0	0	0
Donci	4	1	L	2	0,3333333333	0,6666666667	B	0	B	0.10	1.40	R	0	0	0
Donci	4	1	L	3	0,3333333333	0,6666666667	A	B	B	0	2.00	R	0	0	0
Donci	4	1	L	4	0,3333333333	0,6666666667	A	B	B	0	2.00	R	0	0	0
Donci	4	1	L	5	0,3333333333	0,6666666667	B	A	B	0.60	0.80	L	0	0	0
Donci	4	1	L	6	0,3333333333	0,6666666667	A	A	A	0.80	0	R	0	0	0
Borka	1	0	F	1	0,3333333333	1	B	0	B	0	0	R	B	B	1
Borka	1	0	F	2	0,3333333333	1	A	B	B	0	0	R	B	B	0
Borka	1	0	F	3	0,3333333333	1	B	0	A	0	0	R	A	A	0
Borka	1	0	F	4	0,3333333333	1	A	0	A	0	0	R	A	A	0
Borka	1	0	F	5	0,3333333333	1	A	0	B	0	0	R	B	B	0
Borka	1	0	F	6	0,3333333333	1	B	0	B	0	0	R	B	B	1
Borka	2	1	L	1	1	0,3333333333	B	0	B	0	0.20	R	0	0	0
Borka	2	1	L	2	1	0,3333333333	B	0	B	0	1.200	R	0	0	0
Borka	2	1	L	3	1	0,3333333333	A	0	B	0	1.200	R	0	0	1
Borka	2	1	L	4	1	0,3333333333	A	0	B	0	1.40	R	0	0	0
Borka	2	1	L	5	1	0,3333333333	B	0	B	0	1.80	L	0	0	0
Borka	2	1	L	6	1	0,3333333333	A	0	B	0	1.00	L	0	0	0
Borka	3	1	F	1	1	0,3333333333	B	0	A	0	0	L	A	A	0
Borka	3	1	F	2	1	0,3333333333	A	0	A	0	0	L	A	A	0
Borka	3	1	F	3	1	0,3333333333	B	B	A	0	0	R	A	A	0
Borka	3	1	F	4	1	0,3333333333	A	A	A	0	0	R	A	A	0
Borka	3	1	F	5	1	0,3333333333	A	0	A	0	0	L	A	A	1
Borka	3	1	F	6	1	0,3333333333	B	0	A	0	0	L	A	A	0
Borka	4	0	L	2	0,6	0,2	B	B	B	0.20	0.40	R	0	0	0
Borka	4	0	L	3	0,6	0,2	A	0	A	0.40	0.20	L	0	0	0
Borka	4	0	L	4	0,6	0,2	A	A	A	0.40	0	L	0	0	0
Borka	4	0	L	5	0,6	0,2	B	0	A	0.40	0	R	0	0	0
Borka	4	0	L	6	0,6	0,2	A	A	A	0.60	0	R	0	0	0
Max	1	1	L	1	0,6666666667	0,6666666667	B	0	A	0.40	0	L	0	0	1
Max	1	1	L	2	0,6666666667	0,6666666667	A	0	A	0.60	0	L	0	0	0
Max	1	1	L	3	0,6666666667	0,6666666667	B	0	B	0	0.40	L	0	0	0
Max	1	1	L	4	0,6666666667	0,6666666667	A	0	A	0.20	0	R	0	0	0
Max	1	1	L	5	0,6666666667	0,6666666667	A	0	A	0.60	0	L	0	0	0
Max	1	1	L	6	0,6666666667	0,6666666667	B	A	A	2.00	0	L	0	0	0
Max	2	0	F	1	0,6666666667	0	B	0	B	0	0	L	A	A	1
Max	2	0	F	2	0,6666666667	0	B	0	A	0	0	L	A	A	1
Max	2	0	F	3	0,6666666667	0	A	0	A	0	0	L	A	A	1
Max	2	0	F	4	0,6666666667	0	A	0	B	0	0	R	B	B	1
Max	2	0	F	5	0,6666666667	0	B	0	A	0	0	R	A	A	1
Max	2	0	F	6	0,6666666667	0	A	0	A	0	0	R	A	A	0
Max	3	1	F	1	1	0,3333333333	B	0	A	0	0	L	A	A	0
Max	3	1	F	2	1	0,3333333333	A	A	A	0	0	L	A	A	1
Max	3	1	F	3	1	0,3333333333	B	A	A	0	0	R	A	A	0
Max	3	1	F	4	1	0,3333333333	A	B	A	0	0	R	A	A	0
Max	3	1	F	5	1	0,3333333333	A	0	A	0	0	L	A	A	0
Max	3	1	F	6	1	0,3333333333	B	0	A	0	0	L	A	A	0
Max	4	0	L	1	1	0,3333333333	B	B	A	0.20	0	L	0	0	0
Max	4	0	L	2	1	0,3333333333	B	0	A	0.80	0	L	0	0	0
Max	4	0	L	3	1	0,3333333333	A	0	A	0.40	0	L	0	0	0
Max	4	0	L	4	1	0,3333333333	A	0	A	1.00	0	L	0	0	0
Max	4	0	L	5	1	0,3333333333	B	0	A	1.00	0	R	0	0	0
Max	4	0	L	6	1	0,3333333333	A	B	A	1.80	0	R	0	0	0
Turo	1	1	L	1	0,3333333333	0,6666666667	B	B	B	0.20	1.80	R	0	0	0
Turo	1	1	L	2	0,3333333333	0,6666666667	A	A	A	2.00	0	L	0	0	0
Turo	1	1	L	3	0,3333333333	0,6666666667	B	B	B	0	2.00	L	0	0	0
Turo	1	1	L	4	0,3333333333	0,6666666667	A	0	B	0	1.200	L	0	0	1
Turo	1	1	L	5	0,3333333333	0,6666666667	A	B	B	1.200	0.40	L	0	0	0
Turo	1	1	L	6	0,3333333333	0,6666666667	B	A	A	2.00	0	L	0	0
Turo	2	0	F	1	0,3333333333	1	B	A	A	0	0	L	B	B	0
Turo	2	0	F	2	0,3333333333	1	B	0	A	0	0	L	A	A	1
Turo	2	0	F	3	0,3333333333	1	A	0	A	0	0	L	A	A	0
Turo	2	0	F	4	0,3333333333	1	A	0	A	0	0	L	B	B	1
Turo	2	0	F	5	0,3333333333	1	B	0	B	0	0	L	B	B	0
Turo	2	0	F	6	0,3333333333	1	A	B	B	0	0	L	B	B	0
Turo	3	0	L	1	0,3333333333	0,3333333333	B	0	A	2.00	0	L	0	0	0
Turo	3	0	L	2	0,3333333333	0,3333333333	A	A	A	2.00	0	L	0	0	0
Turo	3	0	L	3	0,3333333333	0,3333333333	B	0	B	0.40	0.40	0	0	0
Turo	3	0	L	4	0,3333333333	0,3333333333	A	0	B	1.00	0.40	R	0	0	1
Turo	3	0	L	5	0,3333333333	0,3333333333	A	0	A	0.20	0.80	R	0	0	1
Turo	3	0	L	6	0,3333333333	0,3333333333	B	A	A	2.00	0.00	L	0	0	0
Turo	4	1	F	1	0,3333333333	0,3333333333	B	B	B	0	0	R	B	B	0
Turo	4	1	F	2	0,3333333333	0,3333333333	B	B	B	0	0	R	B	B	0
Turo	4	1	F	3	0,3333333333	0,3333333333	A	A	A	0	0	L	A	A	0
Turo	4	1	F	4	0,3333333333	0,3333333333	A	B	A	0	0	L	A	A	0
Turo	4	1	F	5	0,3333333333	0,3333333333	B	A	A	0	0	R	A	A	0
Turo	4	1	F	6	0,3333333333	0,3333333333	A	B	A	0	0	R	A	A	0
Kajla	1	0	F	1	0,3333333333	0,6666666667	B	0	B	0	0	R	A	A	2
Kajla	1	0	F	2	0,3333333333	0,6666666667	A	0	B	0	0	R	A	A	0
Kajla	1	0	F	3	0,3333333333	0,6666666667	B	0	B	0	0	L	B	B	5
Kajla	1	0	F	4	0,3333333333	0,6666666667	A	0	A	0	0	R	A	A	1
Kajla	1	0	F	5	0,3333333333	0,6666666667	A	0	B	0	0	R	B	B	1
Kajla	1	0	F	6	0,3333333333	0,6666666667	B	0	B	0	0	R	A	A	1
Kajla	2	1	L	1	0,3333333333	1	B	0	A	0.80	0	L	0	0	1
Kajla	2	1	L	2	0,3333333333	1	B	0	A	0.60	0	L	0	0	0
Kajla	2	1	L	3	0,3333333333	1	A	0	B	1.00	0.20	L	0	0	1
Kajla	2	1	L	4	0,3333333333	1	A	0	A	0.40	0.40	0	0	0	1
Kajla	2	1	L	5	0,3333333333	1	B	0	B	0	1.200	L	0	0	1
Kajla	2	1	L	6	0,3333333333	1	A	0	A	0.20	0.40	L	0	0	1
Kajla	3	1	F	1	0	0	B	0	A	0	0	L	B	B	2
Kajla	3	1	F	2	0	0	A	0	B	0	0	R	A	A	2
Kajla	3	1	F	3	0	0	B	0	B	0	0	L	B	A	2
Kajla	3	1	F	4	0	0	A	0	A	0	0	R	A	A	1
Kajla	3	1	F	5	0	0	A	0	B	0	0	R	A	B	3
Kajla	3	1	F	6	0	0	B	0	B	0	0	L	B	B	0
Kajla	4	0	L	1	0,3333333333	0,6666666667	B	0	A	1.200	0	L	0	0	1
Kajla	4	0	L	2	0,3333333333	0,6666666667	B	0	B	0	0.80	R	0	0	1
Kajla	4	0	L	3	0,3333333333	0,6666666667	A	0	B	0	0.80	L	0	0	1
Kajla	4	0	L	4	0,3333333333	0,6666666667	A	0	B	0.60	0.20	L	0	0	1
Kajla	4	0	L	5	0,3333333333	0,6666666667	B	0	A	0.40	0.60	L	0	0	1
Kajla	4	0	L	6	0,3333333333	0,6666666667	A	0	B	0.10	1.40	L	0	0	1
Borzas	1	0	F	1	1	0,6666666667	B	0	B	0	0	R	B	B	1
Borzas	1	0	F	2	1	0,6666666667	A	0	B	0	0	R	B	B	1
Borzas	1	0	F	3	1	0,6666666667	B	0	A	0	0	R	B	B	1
Borzas	1	0	F	4	1	0,6666666667	A	0	B	0	0	L	B	B	1
Borzas	1	0	F	5	1	0,6666666667	A	0	B	0	0	R	B	B	1
Borzas	1	0	F	6	1	0,6666666667	B	0	B	0	0	R	B	B	1
Borzas	2	1	L	2	0,2	1	B	0	B	0	0.40	R	0	0	1
Borzas	2	1	L	3	0,2	1	A	0	B	0	1.40	R	0	0	1
Borzas	2	1	L	4	0,2	1	A	0	B	0	0.60	R	0	0	1
Borzas	2	1	L	5	0,2	1	A	0	A	0.80	0	R	0	0	1
Borzas	2	1	L	6	0,2	1	B	0	A	0.80	0	R	0	0
Borzas	3	1	F	1	0,3333333333	1	B	0	B	0	0	R	B	B	1
Borzas	3	1	F	2	0,3333333333	1	A	0	B	0	0	R	B	B	0
Borzas	3	1	F	3	0,3333333333	1	B	0	A	0	0	R	A	A	0
Borzas	3	1	F	4	0,3333333333	1	A	0	A	0	0	R	A	A	1
Borzas	3	1	F	5	0,3333333333	1	A	B	B	0	0	R	B	B	0
Borzas	3	1	F	6	0,3333333333	1	B	0	B	0	0	R	B	B	1
Borzas	4	0	L	1	0,3333333333	1	B	B	B	0	0.60	R	0	0	0
Borzas	4	0	L	5	0,3333333333	1	B	0	A	1.00	0	R	0	0	1
Borzas	4	0	L	6	0,3333333333	1	A	0	0	0.10	0	R	0	0	1
Demi	1	1	F	1	0,3333333333	0	B	0	B	0	0	R	B	B	0
Demi	1	1	F	2	0,3333333333	0	A	0	B	0	0	L	A	A	0
Demi	1	1	F	3	0,3333333333	0	B	0	A	0	0	R	A	B	1
Demi	1	1	F	4	0,3333333333	0	A	0	A	0	0	R	A	A	0
Demi	1	1	F	5	0,3333333333	0	A	A	A	0	0	L	A	A	0
Demi	1	1	F	6	0,3333333333	0	B	0	A	0	0	L	A	A	0
Demi	2	0	L	1	0,5	0,5	B	0	B	0.40	1.00	R	0	0	0
Demi	2	0	L	2	0,5	0,5	B	B	B	0	0.60	R	0	0	0
Demi	2	0	L	3	0,5	0,5	A	A	B	0	0.20	R	0	0	0
Demi	2	0	L	4	0,5	0,5	A	0	A	1.200	0	L	0	0
Demi	3	0	F	1	0,3333333333	0,3333333333	B	B	B	0	0	R	B	B	0
Demi	3	0	F	2	0,3333333333	0,3333333333	A	A	B	0	0	R	A	A	0
Demi	3	0	F	3	0,3333333333	0,3333333333	B	B	B	0	0	L	B	B	0
Demi	3	0	F	4	0,3333333333	0,3333333333	A	A	B	0	0	L	A	A	0
Demi	3	0	F	5	0,3333333333	0,3333333333	A	A	A	0	0	L	A	A	0
Demi	3	0	F	6	0,3333333333	0,3333333333	B	B	A	0	0	L	A	A
Demi	4	1	L	1	0	0,3333333333	B	B	B	0	0.80	R	0	0
Demi	4	1	L	2	0	0,3333333333	B	B	A	0.20	0.40	R	0	0
Demi	4	1	L	3	0	0,3333333333	A	A	A	0.60	0	L	0	0
Demi	4	1	L	4	0	0,3333333333	A	A	A	1.00	0	L	0	0
Demi	4	1	L	5	0	0,3333333333	B	0	B	0	0.60	L	0	0
Demi	4	1	L	6	0	0,3333333333	A	B	B	0	2.00	L	0	0
Joya	1	0	F	1	0,3333333333	0,3333333333	B	0	B	0	0	R	B	B	1
Joya	1	0	F	2	0,3333333333	0,3333333333	A	0	A	0	0	L	A	A	1
Joya	1	0	F	3	0,3333333333	0,3333333333	B	0	B	0	0	L	B	B	1
Joya	1	0	F	4	0,3333333333	0,3333333333	A	0	A	0	0	R	A	A	1
Joya	1	0	F	5	0,3333333333	0,3333333333	A	0	A	0	0	L	A	A	1
Joya	1	0	F	6	0,3333333333	0,3333333333	B	0	A	0	0	L	A	A	1
Joya	2	1	L	1	0,3333333333	1	B	0	A	0.60	0.10	L	0	0	0
Joya	2	1	L	2	0,3333333333	1	B	0	A	0.20	0	L	0	0	1
Joya	2	1	L	3	0,3333333333	1	A	0	A	0.40	0	L	0	0	1
Joya	2	1	L	4	0,3333333333	1	A	0	A	0.40	0	L	0	0	1
Joya	2	1	L	5	0,3333333333	1	B	0	B	0	1.40	L	0	0	1
Joya	2	1	L	6	0,3333333333	1	A	0	B	0	1.00	L	0	0	1
Joya	3	1	F	1	1	1	B	0	A	0	0	L	A	A	0
Joya	3	1	F	2	1	1	A	0	A	0	0	L	A	A	0
Joya	3	1	F	3	1	1	B	0	B	0	0	L	A	A	0
Joya	3	1	F	4	1	1	A	0	B	0	0	L	A	A	0
Joya	3	1	F	5	1	1	A	0	A	0	0	L	A	A	1
Joya	3	1	F	6	1	1	B	A	A	0	0	L	A	A	0
Joya	4	0	L	1	0,3333333333	0,6666666667	B	0	A	0.20	0	L	0	0	1
Joya	4	0	L	2	0,3333333333	0,6666666667	B	0	B	0	1.200	R	0	0	1
Joya	4	0	L	3	0,3333333333	0,6666666667	A	0	A	0.20	1.40	R	0	0	1
Joya	4	0	L	4	0,3333333333	0,6666666667	A	0	A	0.20	1.200	R	0	0	1
Joya	4	0	L	5	0,3333333333	0,6666666667	B	0	B	0.10	1.200	R	0	0	1
Joya	4	0	L	6	0,3333333333	0,6666666667	A	0	A	1.80	0.10	R	0	0	1
Bingo	1	0	L	1	0,3333333333	0	B	0	B	0.80	0.40	L	0	0	1
Bingo	1	0	L	2	0,3333333333	0	A	B	B	0	1.200	R	0	0	0
Bingo	1	0	L	3	0,3333333333	0	B	0	B	0	1.40	L	0	0	1
Bingo	1	0	L	4	0,3333333333	0	A	0	A	1.60	0	R	0	0	1
Bingo	1	0	L	5	0,3333333333	0	A	0	B	0.40	0.60	R	0	0	1
Bingo	1	0	L	6	0,3333333333	0	B	0	A	0.60	0	L	0	0	1
Bingo	2	1	F	1	1	0,6666666667	B	0	B	0	0	R	B	B	1
Bingo	2	1	F	2	1	0,6666666667	B	0	B	0	0	R	B	B	1
Bingo	2	1	F	3	1	0,6666666667	A	0	B	0	0	R	B	B	1
Bingo	2	1	F	4	1	0,6666666667	A	0	B	0	0	R	B	B	1
Bingo	2	1	F	5	1	0,6666666667	B	0	A	0	0	R	A	B	0
Bingo	2	1	F	6	1	0,6666666667	A	0	A	0	0	L	B	B	1
Bingo	3	1	L	1	0,6666666667	0,6666666667	B	B	B	0	2.00	R	0	0	0
Bingo	3	1	L	2	0,6666666667	0,6666666667	A	0	B	0.20	0.60	R	0	0	1
Bingo	3	1	L	3	0,6666666667	0,6666666667	B	B	A	1.00	0	R	0	0	0
Bingo	3	1	L	4	0,6666666667	0,6666666667	A	0	B	0.10	1.00	L	0	0	0
Bingo	3	1	L	5	0,6666666667	0,6666666667	A	0	B	0	1.40	R	0	0	0
Bingo	3	1	L	6	0,6666666667	0,6666666667	B	B	B	0.20	1.00	R	0	0	0
Bingo	4	0	F	1	0,6666666667	0,6666666667	B	0	B	0	0	R	B	B	1
Bingo	4	0	F	2	0,6666666667	0,6666666667	B	0	B	0	0	R	B	B	1
Bingo	4	0	F	3	0,6666666667	0,6666666667	A	0	B	0	0	R	B	B	1
Bingo	4	0	F	4	0,6666666667	0,6666666667	A	0	B	0	0	R	B	B	1
Bingo	4	0	F	5	0,6666666667	0,6666666667	B	0	B	0	0	L	B	B	1
Bingo	4	0	F	6	0,6666666667	0,6666666667	A	0	A	0	0	R	A	A	1
Nara	1	0	L	1	1	0,3333333333	B	0	B	0	0.80	R	0	0	1
Nara	1	0	L	2	1	0,3333333333	A	B	B	0	0.60	R	0	0	1
Nara	1	0	L	3	1	0,3333333333	B	B	B	0	1.200	L	0	0	0
Nara	1	0	L	4	1	0,3333333333	A	B	B	0	1.00	L	0	0	1
Nara	1	0	L	5	1	0,3333333333	A	B	B	0	0.40	R	0	0	1
Nara	1	0	L	6	1	0,3333333333	B	B	B	0	2.00	R	0	0	0
Nara	2	1	F	1	1	0,3333333333	B	A	B	0	0	R	B	B	0
Nara	2	1	F	2	1	0,3333333333	B	0	B	0	0	R	B	B	0
Nara	2	1	F	3	1	0,3333333333	A	B	B	0	0	R	B	B	0
Nara	2	1	F	4	1	0,3333333333	A	B	B	0	0	R	B	B	0
Nara	2	1	F	5	1	0,3333333333	B	B	B	0	0	L	B	B	0
Nara	2	1	F	6	1	0,3333333333	A	B	B	0	0	L	B	B	0
Nara	3	1	L	1	1	0,3333333333	B	B	B	0	1.200	R	0	0	0
Nara	3	1	L	2	1	0,3333333333	A	B	B	0	2.00	R	0	0	0
Nara	3	1	L	3	1	0,3333333333	B	B	B	0	0.80	L	0	0	0
Nara	3	1	L	4	1	0,3333333333	A	B	B	0.60	1.00	L	0	0	0
Nara	3	1	L	5	1	0,3333333333	A	B	B	0	0.80	R	0	0	0
Nara	3	1	L	6	1	0,3333333333	B	B	B	0.40	0.80	R	0	0	0
Nara	4	0	F	1	1	0,3333333333	B	B	B	0	0	R	B	B	0
Nara	4	0	F	2	1	0,3333333333	B	B	B	0	0	R	B	B	0
Nara	4	0	F	3	1	0,3333333333	A	B	B	0	0	R	B	B	0
Nara	4	0	F	4	1	0,3333333333	A	B	B	0	0	R	B	B	0
Nara	4	0	F	5	1	0,3333333333	B	B	B	0	0	L	B	B	0
Nara	4	0	F	6	1	0,3333333333	A	0	B	0	0	L	B	B	0
